# Supplementary material for: The Comparison of Early Hemodynamic Response to Single-Pulse Transcranial Magnetic Stimulation following Inhibitory or Excitatory Theta Burst Stimulation on Motor Cortex
Source: Brain Sci. 2023 Nov 20;13(11):1609. doi: 10.3390/brainsci13111609 (PMC10670137; doi:10.3390/brainsci13111609)
Supplement: Supplementary file 1 [file brainsci-13-01609-s001.zip]

Archive with 1 entries (1 files):
- brainsci-2686891-supplementary.pdf
